# Supplementary material for: Comparative Transcriptome Analysis to Reveal Differentially Expressed Cytochrome P450 in Response to Imidacloprid in the Aphid Lion, Chrysoperla zastrowi sillemi (Esben-Petersen)
Source: Insects. 2022 Oct 3;13(10):900. doi: 10.3390/insects13100900 (PMC9604014; doi:10.3390/insects13100900)
Supplement: Supplementary file 1 [file insects-13-00900-s001.zip]

Archive with 1 entries (1 files):
- insects-1838503-supplementary.pdf
